# Supplementary material for: Genetic Diversity, Community Assembly, and Shaping Factors of Benthic Microbial Eukaryotes in Dongshan Bay, Southeast China
Source: Front Microbiol. 2020 Dec 23;11:592489. doi: 10.3389/fmicb.2020.592489 (PMC7785585; doi:10.3389/fmicb.2020.592489)
Supplement: Supplementary file 1 [file Data_Sheet_1.zip]

Archive with 14 entries (14 files):
- Supplemental figures.docx
- __MACOSX/._Supplemental figures.docx
- Table_S2.docx
- __MACOSX/._Table_S2.docx
- Table_S3.docx
- __MACOSX/._Table_S3.docx
- Table_S4.docx
- __MACOSX/._Table_S4.docx
- Table_S5.docx
- __MACOSX/._Table_S5.docx
- Table_S6.docx
- __MACOSX/._Table_S6.docx
- Table_S1.xlsx
- __MACOSX/._Table_S1.xlsx
