# Supplementary material for: Genetic Diversity, Community Assembly, and Shaping Factors of Benthic Microbial Eukaryotes in Dongshan Bay, Southeast China
Source: Front Microbiol. 2020 Dec 23;11:592489. doi: 10.3389/fmicb.2020.592489 (PMC7785585; doi:10.3389/fmicb.2020.592489)
Supplement: Supplementary file 1 [file Data_Sheet_1.zip › Table_S1.xlsx]

## Sheet: Sheet1
TABLE S1 Sample information and environmental variables of the sediment sampled from the Dongshan Bay.
Station	Sample ID	Longitude (E)	Latitude (N)	Sediment Depth (cm)	Water Depth (m)	Bottom water, temperature	Bottom water, salinity	Cr (mg/kg)	Cu (mg/kg)	Zn (mg/kg)	As (mg/kg)	Cd (mg/kg)	Pb (mg/kg)	Hg (mg/kg)	Clay (%)	Slit (%)	Sand (%)
Z1	Z1-1	117.514	23.8917	1	9.2	30.5045	32.6242	332.28	9.64	5761.09	10.36	0.1201	54.38	3.96	15.48	71.69	12.67
	Z1-2			2	9.2			1470.87	2.22	1904.37	6.26	0.061	41.28	6.19
	Z1-3			3	9.2			341.33	1.29	4539.85	8.03	0.0686	50.44	9.55
	Z1-4			4	9.2			228.86	3.66	4279.66	8.48	0.0398	34.62	2.23
	Z1-5			5	9.2			299.07	1.12	5301.49	9.04	0.0879	51.26	5.53
Z2	Z2-1	117.518	23.8715	1	13.4	29.9486	32.8825	486.6	11.8	6349.42	7.75	0.084	37.54	3.23	12.19	80.49	7.32
	Z2-2			2	13.4			465.1	11.34	9939.84	7.52	0.0642	33.74	2.8
	Z2-3			3	13.4			494.08	13.44	3362.1	8.27	0.0338	29.75	1.63
	Z2-4			4	13.4			388.55	11.08	3279.61	6.39	0.0486	30.6	2.1
	Z2-5			5	13.4			238.74	8.47	8650.44	7.74	0.0943	23.15	3.01
Z3	Z3-1	117.522	23.8495	1	12	29.9116	33.0546	390.19	17.45	5362.22	10.14	0.1289	28.04	3.83	6.99	75.28	17.74
	Z3-2			2	12			344.82	17.04	1912.02	7.96	0.0825	24.36	3.01
	Z3-3			3	12			304.4	12.2	3779.19	6.97	0.0966	23.07	7.22
Z4	Z4-1	117.528	23.8263	1	10	28.6398	33.7753	310.75	16.02	2930.54	12.1	0.0476	25.05	2.27	8.72	53.76	36.97
	Z4-2			2	10			250.97	9.68	1623.01	9.18	0.0567	20.88	2.26
	Z4-3			3	10			308.56	12.12	2976.54	9.36	0.0629	24.34	2.98
	Z4-4			4	10			357.2	45.71	3109.97	10.68	0.0709	30.74	2.06
	Z4-5			5	10			397.67	36.9	1976.42	10.06	0.0714	26.37	3.75
Z6	Z6-1	117.533	23.8024	1	7.7	29.2327	33.6283	382.01	38.45	1825.64	7.75	0.0636	26.26	5.59	11.5	81.57	6.93
	Z6-2			2	7.7			401.44	47.2	8907.07	11.89	0.1312	28.98	12.4
	Z6-3			3	7.7			384.23	33.53	1026.61	7.34	0.0386	17.97	0.73
	Z6-4			4	7.7			473.7	44.06	2081.64	8.55	0.0991	21.2	2.18
	Z6-5			5	7.7			426.21	40.3	1361.25	11.17	0.1028	21.29	2.28
Z8	Z8-1	117.538	23.7738	1	9	27.2326	34.0817	387.91	40.93	1474.45	7.95	0.0883	20.24	1.64	N/A	N/A	N/A
	Z8-2			2	9			658.06	63.53	2014.91	12.53	0.099	37.15	7.44
	Z8-3			3	9			165.97	25.36	312.91	3.03	0.0467	8.74	3.93
	Z8-4			4	9			435.73	69.44	1530.14	8.23	0.0824	20.61	6.29
	Z8-5			5	9			499.3	100.53	2465	7.15	0.1724	24.03	10.54
Z9	Z9-1	117.548	23.7493	1	22.3	28.2562	34.0051	170.07	58.93	1061.19	4.29	0.088	18.61	6.57	5.33	75.4	19.27
	Z9-2			2	22.3			174.96	44.29	1145.71	4.24	0.0848	12.14	5.75
	Z9-3			3	22.3			220.85	56.72	1046.15	7.56	0.063	23.75	2.79
	Z9-4			4	22.3			178.45	34.71	1092.41	3.52	0.0652	13.53	2.25
	Z9-5			5	22.3			314.01	67.03	1286.27	6.68	0.085	18.62	1.59
Z10	Z10	117.572	23.7219	1	35	26.3325	34.1754	247.02	58.48	1466.97	6.23	0.1062	18.14	2.19	6.45	79.1	14.41
Z12	Z12	117.566	23.6645	1	20	26.1314	34.1908	315.82	36.37	923.31	8.16	0.0477	15.73	1.62	5.56	65.29	29.15
